# Supplementary material for: Magnetically Driven Quadruped Soft Robot with Multimodal Motion for Targeted Drug Delivery
Source: Biomimetics (Basel). 2024 Sep 16;9(9):559. doi: 10.3390/biomimetics9090559 (PMC11431042; doi:10.3390/biomimetics9090559)
Supplement: Supplementary file 1 [file biomimetics-09-00559-s001.zip]

Archive with 2 entries (2 files):
- Supplementary video/video S1.mp4
- Supplementary video/video S2.mp4
